# Supplementary material for: The Comparison of Honeybee Viral Loads for Six Honeybee Viruses (ABPV, BQCV, CBPV, DWV, LSV3 and SBV) in Healthy and Clinically Affected Honeybees with TaqMan Quantitative Real-Time RT-PCR Assays
Source: Viruses. 2021 Jul 11;13(7):1340. doi: 10.3390/v13071340 (PMC8310196; doi:10.3390/v13071340)
Supplement: Supplementary file 1 [file viruses-13-01340-s001.zip]

Archive with 1 entries (1 files):
- viruses-1231206-supplementary.xlsx
