# Supplementary material for: The Comparison of Honeybee Viral Loads for Six Honeybee Viruses (ABPV, BQCV, CBPV, DWV, LSV3 and SBV) in Healthy and Clinically Affected Honeybees with TaqMan Quantitative Real-Time RT-PCR Assays
Source: Viruses. 2021 Jul 11;13(7):1340. doi: 10.3390/v13071340 (PMC8310196; doi:10.3390/v13071340)
Supplement: Supplementary file 1 [file viruses-13-01340-s001.zip › viruses-1231206-supplementary.xlsx]

## Sheet: Sheet1
	Sampling and viral load data of healthy and clinically affected honeybees
Status	Location	Date	Hive	ABPV log10/bee	BQCV log10/bee	CBPV log10/bee	DWV log10/bee	LSV3 log10/bee	SBV log10/bee
Healthy	Location 1	´October 2018	1	Negative	7.56	Negative	5.09	4.68	Negative
Healthy	Location 1	´October 2018	2	Negative	6.19	Negative	3.94	9.98	Negative
Healthy	Location 1	´October 2018	3	Negative	6.98	Negative	4.95	5.93	Negative
Healthy	Location 1	´November 2018	1	Negative	6.37	Negative	4.27	5.32	Negative
Healthy	Location 1	´November 2018	2	Negative	6.71	Negative	´6,00	4.97	Negative
Healthy	Location 1	´November 2018	3	Negative	7.69	Negative	7.11	5.62	Negative
Healthy	Location 1	´December 2018	1	Negative	7.43	Negative	Negative	5.85	3.96
Healthy	Location 1	´December 2018	2	Negative	6.98	Negative	´6,60	5.41	Negative
Healthy	Location 1	´December 2018	3	Negative	6.85	Negative	5.99	5.34	Negative
Healthy	Location 1	´February 2019	1	Negative	6.48	Negative	4.39	4.76	Negative
Healthy	Location 1	´February 2019	2	Negative	6.59	Negative	5.07	4.88	Negative
Healthy	Location 1	´February 2019	3	Negative	Negative	Negative	Negative	Negative	Negative
Healthy	Location 1	´March 2019	1	Negative	6.83	Negative	5.18	8.15	Negative
Healthy	Location 1	´March 2019	2	Negative	6.73	Negative	´4,80	Negative	Negative
Healthy	Location 1	´March 2019	3	Negative	7.28	Negative	5.19	Negative	Negative
Healthy	Location 1	´April 2019	1	6.38	6.36	Negative	Negative	Negative	Negative
Healthy	Location 1	´April 2019	2	Negative	5.79	Negative	Negative	8.32	Negative
Healthy	Location 1	´April 2019	3	Negative	6.66	Negative	Negative	7.41	Negative
Healthy	Location 1	´May 2019	1	Negative	6.15	Negative	Negative	4.58	Negative
Healthy	Location 1	´May 2019	2	Negative	6.15	Negative	Negative	9.48	Negative
Healthy	Location 1	´May 2019	3	Negative	´6,50	Negative	Negative	3.99	Negative
Healthy	Location 1	´September 2019	1	Negative	6.15	Negative	Negative	4.06	Negative
Healthy	Location 1	´September 2019	2	Negative	5.47	Negative	3.94	3.97	Negative
Healthy	Location 1	´September 2019	3	Negative	5.78	Negative	Negative	4.13	Negative
Healthy	Location 1	´October 2019	1	Negative	6.38	Negative	4.61	Negative	Negative
Healthy	Location 1	´October 2019	1	Negative	5.59	Negative	Negative	Negative	Negative
Healthy	Location 1	´October 2019	1	Negative	5.44	Negative	Negative	Negative	Negative
Healthy	Location 2	´October 2018	1	Negative	6.62	Negative	Negative	Negative	Negative
Healthy	Location 2	´October 2018	2	Negative	7.31	Negative	Negative	5.49	´4,10
Healthy	Location 2	´October 2018	3	Negative	´6,80	Negative	Negative	Negative	Negative
Status	Location	Date	Hive	ABPV log10/bee	BQCV log10/bee	CBPV log10/bee	DWV log10/bee	LSV3 log10/bee	SBV log10/bee
Healthy	Location 2	´November 2018	1	Negative	6.79	Negative	Negative	´5,20	Negative
Healthy	Location 2	´November 2018	2	Negative	7.48	Negative	Negative	10.41	4.52
Healthy	Location 2	´November 2018	3	Negative	7.31	Negative	Negative	11.29	4.75
Healthy	Location 2	´December 2018	1	Negative	6.84	Negative	Negative	4.97	´4,00
Healthy	Location 2	´December 2018	2	Negative	7.11	Negative	Negative	6.45	4.23
Healthy	Location 2	´December 2018	3	Negative	6.49	Negative	3.98	´5,70	Negative
Healthy	Location 2	´February 2019	1	Negative	6.81	Negative	Negative	5.32	4.06
Healthy	Location 2	´February 2019	2	Negative	´7,30	Negative	Negative	5.31	4.45
Healthy	Location 2	´February 2019	3	Negative	7.71	Negative	Negative	5.03	4.33
Healthy	Location 2	´March 2019	1	Negative	´6,20	Negative	Negative	Negative	Negative
Healthy	Location 2	´March 2019	2	Negative	6.64	Negative	Negative	Negative	Negative
Healthy	Location 2	´March 2019	3	Negative	6.01	Negative	Negative	Negative	Negative
Healthy	Location 2	´September 2019	1	Negative	6.68	Negative	Negative	4.32	Negative
Healthy	Location 2	´September 2019	1	Negative	6.75	Negative	Negative	´5,00	Negative
Healthy	Location 2	´September 2019	1	4.68	6.68	Negative	Negative	4.35	Negative
Healthy	Location 2	´October 2019	1	Negative	6.43	Negative	Negative	Negative	Negative
Healthy	Location 2	´October 2019	1	4.68	6.11	Negative	Negative	3.97	Negative
Healthy	Location 2	´October 2019	1	Negative	6.33	Negative	Negative	8.09	Negative
Healthy	Location 3	´October 2018	1	4.95	´5,80	Negative	Negative	4.81	Negative
Healthy	Location 3	´October 2018	2	Negative	5.84	Negative	Negative	4.74	4.17
Healthy	Location 3	´October 2018	3	Negative	5.78	Negative	4.41	4.66	Negative
Healthy	Location 3	´November 2018	1	4.05	5.95	Negative	Negative	4.25	Negative
Healthy	Location 3	´November 2018	2	Negative	5.95	Negative	Negative	5.34	4.21
Healthy	Location 3	´November 2018	3	3.95	6.07	Negative	5.02	4.81	Negative
Healthy	Location 3	´December 2018	1	4.05	6.09	Negative	Negative	4.06	Negative
Healthy	Location 3	´December 2018	2	Negative	´5,60	Negative	Negative	4.07	Negative
Healthy	Location 3	´December 2018	3	Negative	´5,50	Negative	Negative	Negative	Negative
Healthy	Location 3	´February 2019	1	Negative	5.99	Negative	Negative	Negative	Negative
Healthy	Location 3	´February 2019	2	5.16	6.59	Negative	Negative	5.99	Negative
Healthy	Location 3	´February 2019	3	Negative	5.73	Negative	Negative	4.86	Negative
Healthy	Location 3	´March 2019	1	Negative	5.91	Negative	Negative	Negative	Negative
Status	Location	Date	Hive	ABPV log10/bee	BQCV log10/bee	CBPV log10/bee	DWV log10/bee	LSV3 log10/bee	SBV log10/bee
Healthy	Location 3	´March 2019	2	Negative	´5,80	Negative	Negative	Negative	Negative
Healthy	Location 3	´March 2019	3	Negative	5.66	Negative	Negative	Negative	Negative
Healthy	Location 3	´April 2019	1	Negative	6.78	Negative	Negative	Negative	4.62
Healthy	Location 3	´April 2019	2	Negative	6.79	Negative	Negative	Negative	Negative
Healthy	Location 3	´April 2019	3	Negative	6.94	Negative	Negative	Negative	4.59
Healthy	Location 3	´May 2019	1	Negative	7.37	Negative	Negative	Negative	4.12
Healthy	Location 3	´May 2019	2	Negative	6.23	Negative	4.17	7.73	4.57
Healthy	Location 3	´May 2019	3	Negative	6.63	Negative	Negative	9.17	4.87
Healthy	Location 3	´July 2019	1	4.56	7.63	Negative	Negative	7.88	´5,10
Healthy	Location 3	´July 2019	2	Negative	6.18	Negative	Negative	Negative	Negative
Healthy	Location 3	´July 2019	3	5.44	11.95	Negative	Negative	´8,70	4.65
Healthy	Location 3	´September 2019	1	Negative	´5,10	Negative	Negative	Negative	Negative
Healthy	Location 3	´September 2019	1	Negative	5.43	Negative	5.23	Negative	Negative
Healthy	Location 3	´September 2019	1	5.81	5.57	Negative	4.17	Negative	Negative
Healthy	Location 3	´October 2019	1	Negative	4.62	Negative	Negative	Negative	Negative
Healthy	Location 3	´October 2019	1	Negative	5.83	Negative	5.22	Negative	Negative
Healthy	Location 3	´October 2019	1	4.85	5.93	Negative	Negative	Negative	Negative
Healthy	Location 4	´October 2018	1	6.31	8.65	Negative	7.75	5.74	4.56
Healthy	Location 4	´October 2018	2	5.99	7.17	Negative	7.86	6.04	4.13
Healthy	Location 4	´October 2018	3	6.92	7.53	Negative	10.34	5.32	4.53
Healthy	Location 4	´November 2018	1	8.63	7.22	Negative	Negative	8.22	4.04
Healthy	Location 4	´November 2018	2	8.67	8.57	Negative	8.08773	6.19	4.79
Healthy	Location 4	´November 2018	3	7.49	8.12	Negative	12.18	9.18	5.08
Healthy	Location 4	´December 2018	1	´9,30	8.34	Negative	10.7306	5.77	´4,40
Healthy	Location 4	´December 2018	2	7.89	8.05	Negative	13.1693	11.01	4.69
Healthy	Location 4	´December 2018	3	7.01	´7,90	Negative	11.9316	5.99	4.68
Healthy	Location 4	´February 2019	1	Negative	7.47	Negative	Negative	´5,00	4.05
Healthy	Location 4	´February 2019	2	Negative	Negative	Negative	10.85	5.89	4.08
Healthy	Location 4	´February 2019	3	4.69	8.79	Negative	´5,50	10.58	´4,10
Healthy	Location 4	´March 2019	1	4.63	8.24	Negative	5.66	´4,40	Negative
Healthy	Location 4	´March 2019	2	Negative	7.59	Negative	5.15	4.23	Negative
Status	Location	Date	Hive	ABPV log10/bee	BQCV log10/bee	CBPV log10/bee	DWV log10/bee	LSV3 log10/bee	SBV log10/bee
Healthy	Location 4	´March 2019	3	5.37	´8,40	Negative	´5,10	8.54	Negative
Healthy	Location 4	´April 2019	1	Negative	7.68	Negative	Negative	8.15	Negative
Healthy	Location 4	´April 2019	2	Negative	8.12	Negative	4.04	Negative	Negative
Healthy	Location 4	´April 2019	3	4.06	7.51	Negative	4.37	Negative	Negative
Healthy	Location 4	´May 2019	1	Negative	7.63	Negative	Negative	Negative	4.75
Healthy	Location 4	´May 2019	2	Negative	´8,60	Negative	Negative	8.99	4.82
Healthy	Location 4	´May 2019	3	Negative	´7,90	Negative	8.73	9.41	4.24
Healthy	Location 4	´July 2019	1	´7,10	9.18	Negative	Negative	Negative	6.08
Healthy	Location 4	´Jul 2019	2	4.68	7.61	Negative	Negative	8.59	4.47
Healthy	Location 4	´July 2019	3	Negative	7.39	Negative	Negative	´8,70	3.95
Healthy	Location 4	´September 2019	1	5.32	7.57	Negative	5.67	8.97	4.28
Healthy	Location 4	´September 2019	2	5.35	7.28	Negative	5.46	8.89	4.09
Healthy	Location 4	´September 2019	3	6.75	7.45	Negative	7.45	7.79	Negative
Healthy	Location 4	´October 2019	1	4.9	6.89	Negative	Negative	9.68	Negative
Healthy	Location 4	´October 2019	1	Negative	6.48	Negative	4.29	Negative	Negative
Healthy	Location 4	´October 2019	1	11.69	10.76	Negative	´10,30	Negative	Negative
Clinical	Dol. Lokos	´April 2016	1	2.38	5.32	Negative	12.63	4.47	Negative
Clinical	Gabrje pri Dobovi	´May 2016	1	4.19	8.63	Negative	11.52	5.81	Negative
Clinical	Skofja Loka	´June 2016	1	Negative	6.97	Negative	Negative	Negative	Negative
Clinical	Zagorje ob savi	´October 2016	1	11.73	6.58	Negative	14.11	4.74	Negative
Clinical	Podcetrtek	´October 2016	1	8.01	6.85	Negative	10.69	Negative	Negative
Clinical	Slovenske Konjice	´October 2016	1	5.98	5.99	4.01	11.27	Negative	Negative
Clinical	Medvode	´October 2016	1	´12,50	6.76	7.89	13.27	´8,30	Negative
Clinical	Zagorje ob Savi	´October 2016	1	8.18	4.82	6.34	12.24	Negative	Negative
Clinical	Novo mesto	´October 2016	1	6.17	5.64	Negative	´13,50	5.21	Negative
Clinical	Trzisce	`October 2016	1	10.61	4.79	Negative	10.68	5.82	Negative
Clinical	Trzic	´November 2016	1	11.95	6.56	Negative	8.35	9.33	Negative
Clinical	Trzic	´November 2016	1	10.12	7.35	Negative	´4,60	Negative	Negative
Clinical	Selca	´November 2016	1	12.22	6.09	Negative	12.46	4.65	Negative
Clinical	Braslovce	´November 2016	1	6.15	5.73	Negative	´10,60	4.02	Negative
Clinical	Medvode	´November 2016	1	6.31	6.46	Negative	9.72	Negative	Negative
Status	Location	Date	Hive	ABPV log10/bee	BQCV log10/bee	CBPV log10/bee	DWV log10/bee	LSV3 log10/bee	SBV log10/bee
Clinical	Medvode	´November 2016	1	´7,40	7.03	7.06	9.58	Negative	Negative
Clinical	Trzic	´November 2016	1	4.33	4.11	Negative	Negative	Negative	Negative
Clinical	Trzic	´November 2016	1	5.45	Negativno	6.02	Negative	Negative	Negative
Clinical	Loka pri Zusmu	´November 2016	1	´5,00	´5,10	Negative	10.98	7.35	Negative
Clinical	Zirovnica	´November 2016	1	6.72	5.76	Negative	9.36	Negative	Negative
Clinical	Gornji Grad	´November 2016	1	8.72	6.96	Negative	11.48	Negative	Negative
Clinical	Dobje pri Planini	´December 2016	1	9.13	4.67	Negative	11.15	4.39	Negative
Clinical	Brezice	´December 2016	1	6.39	7.45	Negative	11.66	Negative	Negative
Clinical	Litija	´December 2016	1	11.79	´6,50	8.83	12.88	5.07	Negative
Clinical	Sentjernej	´January 2017	1	8.06	7.36	Negative	9.78	8.95	Negative
Clinical	Hrastnik	´February 2017	1	5.53	8.62	Negative	12.13	´5,50	Negative
Clinical	Laze v Tuhinju	´February 2017	1	5.22	7.16	Negative	5.48	3.98	Negative
Clinical	Cerklje	´February 2017	1	7.85	7.84	Negative	7.87	6.96	Negative
Clinical	Cerklje	´February 2017	1	8.35	7.02	Negative	5.41	7.63	Negative
Clinical	Radece	´February 2017	1	10.31	8.82	Negative	10.11	7.78	Negative
Clinical	Vojnik	´March 2017	1	5.93	6.68	Negative	4.99	Negative	Negative
Clinical	Kojsko	´March 2017	1	´7,20	6.16	Negative	12.43	Negative	Negative
Clinical	Podcetrtek	´April 2017	1	6.56	6.37	Negative	5.99	Negative	Negative
Clinical	Dobova	´May 2017	1	Negative	9.45	Negative	Negative	9.04	Negative
Clinical	Zagorje	´May 2017	1	7.21	Negative	Negative	4.24	9.64	Negative
Clinical	Vrhnika	´November 2018	1	5.68	7.57	´6,40	6.52	Negative	Negative
Clinical	Loce	´November 2018	1	6.93	5.89	Negative	5.16	Negative	Negative
Clinical	Senovo	´November 2018	1	Negative	5.99	Negative	10.11	Negative	Negative
Clinical	Restanj	´December 2018	1	Negative	6.84	Negative	8.29	Negative	Negative
Clinical	Velike Lasce	´January 2019	1	Negative	5.15	Negative	5.38	Negative	Negative
Clinical	Velike Lasce	´January 2019	1	4.35	5.79	Negative	10.42	Negative	Negative
Clinical	Ig	´January 2019	1	Negative	´7,20	Negative	´4,50	Negative	Negative
Clinical	Logatec	´January 2019	1	4.35	6.53	Negative	7.42	Negative	Negative
Clinical	Logatec	´January 2019	1	6.42	6.52	Negative	6.01	Negative	Negative
Clinical	Krsko	´February 2019	1	10.86	11.63	Negative	9.57	7.89	Negative
Clinical	Mirna Pec	´February 2019	1	5.75	12.46	Negative	´8,60	7.35	Negative
Status	Location	Date	Hive	ABPV log10/bee	BQCV log10/bee	CBPV log10/bee	DWV log10/bee	LSV3 log10/bee	SBV log10/bee
Clinical	Zagorje ob Savi	´February 2019	1	5.39	7.03	Negative	10.97	5.12	Negative
Clinical	Semic	´February 2019	1	6.77	´8,10	5.19	8.96	Negative	Negative
Clinical	Vuzenica	´February 2019	1	Negative	5.49	Negative	Negative	Negative	Negative
Clinical	Vuzenica	´February 2019	1	Negative	7.01	Negative	Negative	4.86	Negative
Clinical	Videm	´February 2019	1	Negative	´6,90	Negative	11.26	Negative	Negative
Clinical	Skofljica	´February 2019	1	5.84	7.76	Negative	8.15	6.13	Negative
Clinical	Turjak	´February 2019	1	5.39	6.98	Negative	4.52	4.64	Negative
Clinical	Velenje	´February 2019	1	4.39	7.45	Negative	5.21	5.42	Negative
Clinical	Ponikva	´February 2019	1	4.99	6.54	Negative	Negative	Negative	Negative
Clinical	Smartno pri Litiji	´March 2019	1	3.99	6.35	Negative	10.01	Negative	Negative
Clinical	Sentrupert	´April 2019	1	4.16	5.62	Negative	10.47	Negative	Negative
Clinical	Lasko	´April 2019	1	Negative	´7,40	Negative	Negative	Negative	Negative
Clinical	Sostanj	´April 2019	1	4.3	6.78	Negative	5.07	Negative	Negative
Clinical	Smartno	´April 2019	1	10.46	7.9	Negative	10.24	Negative	Negative
Clinical	Murska Sobota	´April 2019	1	Negative	8.65	Negative	Negative	Negative	Negative
Clinical	Ig	´January 2020	1	4.56	6.17	Negative	5.21	Negative	7.96
Clinical	Stahovica	´January 2020	1	Negative	6.8	Negative	7.03	Negative	5.57
Clinical	Radovljica	´January 2020	1	4.43	5.59	Negative	Negative	Negative	8.02
Clinical	Strunjan	´January 2020	1	3.95	7.01	Negative	9.22	4.49	6.04
Clinical	Postojna	´January 2020	1	4.79	8.68	8.37	7.92	5.59	7.53
Clinical	Ljubljana	´May 2020	1	7.38	9.46	Negative	4.41	5.99	5.31
Clinical	Pesnica	´May 2020	1	´12,40	8.06	Negative	Negative	6.07	5.39
Clinical	Menges	´June 2020	1	13.74	10.66	Negative	Negative	5.75	9.13
Clinical	Menges	´June 2020	1	6.52	8.97	Negative	Negative	Negative	Negative
Clinical	Kozina	´June 2020	1	Negative	8.29	6.78	Negative	Negative	4.25
Clinical	Jesenice	´June 2020	1	6.21	11.5	Negative	Negative	6.19	9.41
Clinical	Kocevje	´June 2020	1	Negative	7.07	Negative	Negative	Negative	Negative
Clinical	Kocevje	´June 2020	1	Negative	8.22	Negative	Negative	Negative	Negative
Clinical	Kocevje	´June 2020	1	Negative	7.83	Negative	Negative	4.24	Negative
Clinical	Kocevje	´June 2020	1	6.51	8.11	Negative	Negative	Negative	9.31
Clinical	Kocevje	´June 2020	1	Negative	11.51	Negative	Negative	Negative	Negative
Status	Location	Date	Hive	ABPV log10/bee	BQCV log10/bee	CBPV log10/bee	DWV log10/bee	LSV3 log10/bee	SBV log10/bee
Clinical	Zrece	´June 2020	1	9.2	7.04	´9,00	Negative	5.01	´4,40
Clinical	Zalec	´June 2020	1	12.78	10.48	11.21	Negative	4.42	10.11
Clinical	Semic	´July 2020	1	12.13	10.87	Negative	Negative	3.94	6.38
Clinical	Polzela	´July 2020	1	6.04	´9,50	9.73	4.33	5.87	8.55
Clinical	Logatec	´July 2020	1	´4,80	9.32	9.14	5.84	6.43	8.87
Clinical	Logatec	´July 2020	1	4.82	9.81	´14,30	5.79	6.23	8.24
Clinical	Logatec	´July 2020	1	6.27	10.07	Negative	5.59	5.76	5.29
Clinical	Ljubljana	´July 2020	1	12.82	5.15	5.34	Negative	Negative	4.05
Clinical	Trzisce	´August 2020	1	5.41	7.23	Negative	5.19	8.53	Negative
Clinical	Bovec	´September 2020	1	Negative	7.66	10.53	Negative	4.59	4.53
Clinical	Zrece	´September 2020	1	5.15	´4,30	Negative	Negative	Negative	Negative
Clinical	Zrece	´September 2020	1	7.13	Negative	Negative	Negative	Negative	Negative
